# Supplementary material for: Description of the unknown male of Vappolotestianjiayu Li, Zhao & Li, 2023 (Araneae, Agelenidae, Coelotinae) from China
Source: Biodivers Data J. 2023 Nov 29;11:e114147. doi: 10.3897/BDJ.11.e114147 (PMC10701744; doi:10.3897/BDJ.11.e114147)
Supplement: XML Treatment for Vappolotes tianjiayu [file BDJ.11.e114147-treatment1.xml]

<!DOCTYPE tp:taxon-treatment
  PUBLIC "-//TaxonX//DTD Taxonomic Treatment Publishing DTD v0 20100105//EN" "tax-treatment-NSO.dtd">
<tp:taxon-treatment xmlns:tp="http://www.plazi.org/taxpub"><tp:treatment-meta><mixed-citation publication-type="journal"><person-group><name><surname>Li</surname><given-names>Bing</given-names></name><name><surname>Zhao</surname><given-names>Zhe</given-names></name><name><surname>Li</surname><given-names>Shuqiang</given-names></name><name><surname>Xie</surname><given-names>Chunyan</given-names></name></person-group><article-title>Description of the unknown male of <italic><tp:taxon-name><tp:taxon-name-part taxon-name-part-type="genus" reg="Vappolotes">Vappolotes</tp:taxon-name-part><tp:taxon-name-part taxon-name-part-type="species" reg="tianjiayu">tianjiayu</tp:taxon-name-part></tp:taxon-name></italic> Li, Zhao &amp; Li, 2023 (<tp:taxon-name><tp:taxon-name-part taxon-name-part-type="order">Araneae</tp:taxon-name-part></tp:taxon-name>, <tp:taxon-name><tp:taxon-name-part taxon-name-part-type="family">Agelenidae</tp:taxon-name-part></tp:taxon-name>, <tp:taxon-name><tp:taxon-name-part taxon-name-part-type="subfamily">Coelotinae</tp:taxon-name-part></tp:taxon-name>) from China</article-title><source>Biodivers Data J</source><day>29</day><month>11</month><year>2023</year><volume>11</volume><pub-id pub-id-type="doi">10.3897/BDJ.11.e114147</pub-id></mixed-citation></tp:treatment-meta><tp:nomenclature><tp:taxon-name>
            <object-id xmlns:xlink="http://www.w3.org/1999/xlink" content-type="arpha" xlink:type="simple">859D7712-B8AB-55E6-91AD-C389070CA404</object-id>
            <tp:taxon-name-part taxon-name-part-type="genus">Vappolotes</tp:taxon-name-part>
            <tp:taxon-name-part taxon-name-part-type="species">tianjiayu</tp:taxon-name-part>
            <object-id xmlns:xlink="http://www.w3.org/1999/xlink" content-type="zoobank" xlink:type="simple" object-id-type="ZooBank">urn:lsid:zoobank.org:act:FD59BB0A-7E3B-4CBE-B406-1D3AB94ECE7E</object-id>
          </tp:taxon-name><tp:taxon-authority>Li, Zhao &amp; Li, 2023</tp:taxon-authority><tp:nomenclature-citation-list><tp:nomenclature-citation><tp:taxon-name>
                <tp:taxon-name-part taxon-name-part-type="genus" reg="Vappolotes"/>
                <tp:taxon-name-part taxon-name-part-type="species" reg="tianjiayu"/>
              </tp:taxon-name><comment><italic><tp:taxon-name><tp:taxon-name-part taxon-name-part-type="genus" reg="Vappolotes">Vappolotes</tp:taxon-name-part><tp:taxon-name-part taxon-name-part-type="species" reg="tianjiayu">tianjiayu</tp:taxon-name-part></tp:taxon-name></italic> Li, Zhao &amp; Li, 2023: 330, figs. 4A–E (female).</comment></tp:nomenclature-citation></tp:nomenclature-citation-list></tp:nomenclature><tp:treatment-sec sec-type="materials"><title>Materials</title><list list-type="alpha-lower" list-content="occurrences"><list-item><p><bold>Type status:</bold> <named-content xmlns:xlink="http://www.w3.org/1999/xlink" content-type="dwc:typeStatus" xlink:type="simple">Holotype</named-content>. <bold>Occurrence:</bold> catalogNumber: <named-content xmlns:xlink="http://www.w3.org/1999/xlink" content-type="dwc:catalogNumber" xlink:type="simple">IZCAS-Ar44376</named-content>; recordedBy: <named-content xmlns:xlink="http://www.w3.org/1999/xlink" content-type="dwc:recordedBy" xlink:type="simple">Yulong Li &amp; Zhigang Chen</named-content>; individualCount: <named-content xmlns:xlink="http://www.w3.org/1999/xlink" content-type="dwc:individualCount" xlink:type="simple">1</named-content>; sex: <named-content xmlns:xlink="http://www.w3.org/1999/xlink" content-type="dwc:sex" xlink:type="simple">female</named-content>; lifeStage: <named-content xmlns:xlink="http://www.w3.org/1999/xlink" content-type="dwc:lifeStage" xlink:type="simple">adult</named-content>; occurrenceID: <named-content xmlns:xlink="http://www.w3.org/1999/xlink" content-type="dwc:occurrenceID" xlink:type="simple">D45D8BC1-932D-545E-B7D9-0A3BABF36E8E</named-content>; <bold>Taxon:</bold> scientificName: <named-content xmlns:xlink="http://www.w3.org/1999/xlink" content-type="dwc:scientificName" xlink:type="simple"><italic><tp:taxon-name><tp:taxon-name-part taxon-name-part-type="genus" reg="Vappolotes">Vappolotes</tp:taxon-name-part><tp:taxon-name-part taxon-name-part-type="species" reg="tianjiayu">tianjiayu</tp:taxon-name-part></tp:taxon-name></italic></named-content>; <bold>Location:</bold> country: <named-content xmlns:xlink="http://www.w3.org/1999/xlink" content-type="dwc:country" xlink:type="simple">China</named-content>; stateProvince: <named-content xmlns:xlink="http://www.w3.org/1999/xlink" content-type="dwc:stateProvince" xlink:type="simple">Hunan</named-content>; locality: <named-content xmlns:xlink="http://www.w3.org/1999/xlink" content-type="dwc:locality" xlink:type="simple">Changde City, Shimen County, Hupingshan Town, Tianjiayu Village, an unnamed cave</named-content>; verbatimElevation: <named-content xmlns:xlink="http://www.w3.org/1999/xlink" content-type="dwc:verbatimElevation" xlink:type="simple">448 m</named-content>; verbatimLatitude: <named-content xmlns:xlink="http://www.w3.org/1999/xlink" content-type="dwc:verbatimLatitude" xlink:type="simple">29.9065</named-content>; verbatimLongitude: <named-content xmlns:xlink="http://www.w3.org/1999/xlink" content-type="dwc:verbatimLongitude" xlink:type="simple">110.8087</named-content>; <bold>Event:</bold> year: <named-content xmlns:xlink="http://www.w3.org/1999/xlink" content-type="dwc:year" xlink:type="simple">2016</named-content>; month: <named-content xmlns:xlink="http://www.w3.org/1999/xlink" content-type="dwc:month" xlink:type="simple">4</named-content>; day: <named-content xmlns:xlink="http://www.w3.org/1999/xlink" content-type="dwc:day" xlink:type="simple">14</named-content></p></list-item><list-item><p><bold>Type status:</bold> <named-content xmlns:xlink="http://www.w3.org/1999/xlink" content-type="dwc:typeStatus" xlink:type="simple">Paratype</named-content>. <bold>Occurrence:</bold> catalogNumber: <named-content xmlns:xlink="http://www.w3.org/1999/xlink" content-type="dwc:catalogNumber" xlink:type="simple">IZCAS-Ar44382</named-content>; recordedBy: <named-content xmlns:xlink="http://www.w3.org/1999/xlink" content-type="dwc:recordedBy" xlink:type="simple">Yulong Li &amp; Zhigang Chen</named-content>; individualCount: <named-content xmlns:xlink="http://www.w3.org/1999/xlink" content-type="dwc:individualCount" xlink:type="simple">1</named-content>; sex: <named-content xmlns:xlink="http://www.w3.org/1999/xlink" content-type="dwc:sex" xlink:type="simple">female</named-content>; lifeStage: <named-content xmlns:xlink="http://www.w3.org/1999/xlink" content-type="dwc:lifeStage" xlink:type="simple">adult</named-content>; occurrenceID: <named-content xmlns:xlink="http://www.w3.org/1999/xlink" content-type="dwc:occurrenceID" xlink:type="simple">8AC445B4-B138-5E5C-95DB-C02D0E1915F2</named-content>; <bold>Taxon:</bold> scientificName: <named-content xmlns:xlink="http://www.w3.org/1999/xlink" content-type="dwc:scientificName" xlink:type="simple"><italic><tp:taxon-name><tp:taxon-name-part taxon-name-part-type="genus" reg="Vappolotes">Vappolotes</tp:taxon-name-part><tp:taxon-name-part taxon-name-part-type="species" reg="tianjiayu">tianjiayu</tp:taxon-name-part></tp:taxon-name></italic></named-content>; <bold>Location:</bold> country: <named-content xmlns:xlink="http://www.w3.org/1999/xlink" content-type="dwc:country" xlink:type="simple">China</named-content>; stateProvince: <named-content xmlns:xlink="http://www.w3.org/1999/xlink" content-type="dwc:stateProvince" xlink:type="simple">Hunan</named-content>; locality: <named-content xmlns:xlink="http://www.w3.org/1999/xlink" content-type="dwc:locality" xlink:type="simple">Changde City, Shimen County, Hupingshan Town, Qingshanxi Village, an unnamed cave</named-content>; verbatimElevation: <named-content xmlns:xlink="http://www.w3.org/1999/xlink" content-type="dwc:verbatimElevation" xlink:type="simple">442 m</named-content>; verbatimLatitude: <named-content xmlns:xlink="http://www.w3.org/1999/xlink" content-type="dwc:verbatimLatitude" xlink:type="simple">29.9869</named-content>; verbatimLongitude: <named-content xmlns:xlink="http://www.w3.org/1999/xlink" content-type="dwc:verbatimLongitude" xlink:type="simple">110.863</named-content>; <bold>Event:</bold> year: <named-content xmlns:xlink="http://www.w3.org/1999/xlink" content-type="dwc:year" xlink:type="simple">2016</named-content>; month: <named-content xmlns:xlink="http://www.w3.org/1999/xlink" content-type="dwc:month" xlink:type="simple">4</named-content>; day: <named-content xmlns:xlink="http://www.w3.org/1999/xlink" content-type="dwc:day" xlink:type="simple">12</named-content></p></list-item><list-item><p><bold>Type status:</bold> <named-content xmlns:xlink="http://www.w3.org/1999/xlink" content-type="dwc:typeStatus" xlink:type="simple">Paratype</named-content>. <bold>Occurrence:</bold> catalogNumber: <named-content xmlns:xlink="http://www.w3.org/1999/xlink" content-type="dwc:catalogNumber" xlink:type="simple">IZCAS-Ar44377–381</named-content>; recordedBy: <named-content xmlns:xlink="http://www.w3.org/1999/xlink" content-type="dwc:recordedBy" xlink:type="simple">Yulong Li &amp; Zhigang Chen</named-content>; individualCount: <named-content xmlns:xlink="http://www.w3.org/1999/xlink" content-type="dwc:individualCount" xlink:type="simple">5</named-content>; sex: <named-content xmlns:xlink="http://www.w3.org/1999/xlink" content-type="dwc:sex" xlink:type="simple">female</named-content>; lifeStage: <named-content xmlns:xlink="http://www.w3.org/1999/xlink" content-type="dwc:lifeStage" xlink:type="simple">adult</named-content>; occurrenceID: <named-content xmlns:xlink="http://www.w3.org/1999/xlink" content-type="dwc:occurrenceID" xlink:type="simple">51518BFF-8FF2-5431-98B2-7F4E5F3DF325</named-content>; <bold>Taxon:</bold> scientificName: <named-content xmlns:xlink="http://www.w3.org/1999/xlink" content-type="dwc:scientificName" xlink:type="simple"><italic><tp:taxon-name><tp:taxon-name-part taxon-name-part-type="genus" reg="Vappolotes">Vappolotes</tp:taxon-name-part><tp:taxon-name-part taxon-name-part-type="species" reg="tianjiayu">tianjiayu</tp:taxon-name-part></tp:taxon-name></italic></named-content>; <bold>Location:</bold> country: <named-content xmlns:xlink="http://www.w3.org/1999/xlink" content-type="dwc:country" xlink:type="simple">China</named-content>; stateProvince: <named-content xmlns:xlink="http://www.w3.org/1999/xlink" content-type="dwc:stateProvince" xlink:type="simple">Hunan</named-content>; locality: <named-content xmlns:xlink="http://www.w3.org/1999/xlink" content-type="dwc:locality" xlink:type="simple">Changde City, Shimen County, Hupingshan Town, Tianjiayu Village, an unnamed cave</named-content>; verbatimElevation: <named-content xmlns:xlink="http://www.w3.org/1999/xlink" content-type="dwc:verbatimElevation" xlink:type="simple">448 m</named-content>; verbatimLatitude: <named-content xmlns:xlink="http://www.w3.org/1999/xlink" content-type="dwc:verbatimLatitude" xlink:type="simple">29.9065</named-content>; verbatimLongitude: <named-content xmlns:xlink="http://www.w3.org/1999/xlink" content-type="dwc:verbatimLongitude" xlink:type="simple">110.8087</named-content>; <bold>Event:</bold> year: <named-content xmlns:xlink="http://www.w3.org/1999/xlink" content-type="dwc:year" xlink:type="simple">2016</named-content>; month: <named-content xmlns:xlink="http://www.w3.org/1999/xlink" content-type="dwc:month" xlink:type="simple">4</named-content>; day: <named-content xmlns:xlink="http://www.w3.org/1999/xlink" content-type="dwc:day" xlink:type="simple">14</named-content></p></list-item><list-item><p><bold>Type status:</bold> <named-content xmlns:xlink="http://www.w3.org/1999/xlink" content-type="dwc:typeStatus" xlink:type="simple">Paratype</named-content>. <bold>Occurrence:</bold> catalogNumber: <named-content xmlns:xlink="http://www.w3.org/1999/xlink" content-type="dwc:catalogNumber" xlink:type="simple">IZCAS-Ar44383</named-content>; recordedBy: <named-content xmlns:xlink="http://www.w3.org/1999/xlink" content-type="dwc:recordedBy" xlink:type="simple">Yulong Li &amp; Zhigang Chen</named-content>; individualCount: <named-content xmlns:xlink="http://www.w3.org/1999/xlink" content-type="dwc:individualCount" xlink:type="simple">1</named-content>; sex: <named-content xmlns:xlink="http://www.w3.org/1999/xlink" content-type="dwc:sex" xlink:type="simple">female</named-content>; lifeStage: <named-content xmlns:xlink="http://www.w3.org/1999/xlink" content-type="dwc:lifeStage" xlink:type="simple">adult</named-content>; occurrenceID: <named-content xmlns:xlink="http://www.w3.org/1999/xlink" content-type="dwc:occurrenceID" xlink:type="simple">A521E119-2755-5FE1-A792-BCDD330D6E65</named-content>; <bold>Taxon:</bold> scientificName: <named-content xmlns:xlink="http://www.w3.org/1999/xlink" content-type="dwc:scientificName" xlink:type="simple"><italic><tp:taxon-name><tp:taxon-name-part taxon-name-part-type="genus" reg="Vappolotes">Vappolotes</tp:taxon-name-part><tp:taxon-name-part taxon-name-part-type="species" reg="tianjiayu">tianjiayu</tp:taxon-name-part></tp:taxon-name></italic></named-content>; <bold>Location:</bold> country: <named-content xmlns:xlink="http://www.w3.org/1999/xlink" content-type="dwc:country" xlink:type="simple">China</named-content>; stateProvince: <named-content xmlns:xlink="http://www.w3.org/1999/xlink" content-type="dwc:stateProvince" xlink:type="simple">Hunan</named-content>; locality: <named-content xmlns:xlink="http://www.w3.org/1999/xlink" content-type="dwc:locality" xlink:type="simple">Changde City, Shimen County, Hupingshan Town, Tianjiayu Village, another an unnamed cave</named-content>; verbatimElevation: <named-content xmlns:xlink="http://www.w3.org/1999/xlink" content-type="dwc:verbatimElevation" xlink:type="simple">455 m</named-content>; verbatimLatitude: <named-content xmlns:xlink="http://www.w3.org/1999/xlink" content-type="dwc:verbatimLatitude" xlink:type="simple">29.9066</named-content>; verbatimLongitude: <named-content xmlns:xlink="http://www.w3.org/1999/xlink" content-type="dwc:verbatimLongitude" xlink:type="simple">110.8088</named-content>; <bold>Event:</bold> year: <named-content xmlns:xlink="http://www.w3.org/1999/xlink" content-type="dwc:year" xlink:type="simple">2016</named-content>; month: <named-content xmlns:xlink="http://www.w3.org/1999/xlink" content-type="dwc:month" xlink:type="simple">4</named-content>; day: <named-content xmlns:xlink="http://www.w3.org/1999/xlink" content-type="dwc:day" xlink:type="simple">14</named-content></p></list-item><list-item><p><bold>Type status:</bold> <named-content xmlns:xlink="http://www.w3.org/1999/xlink" content-type="dwc:typeStatus" xlink:type="simple">Paratype</named-content>. <bold>Occurrence:</bold> catalogNumber: <named-content xmlns:xlink="http://www.w3.org/1999/xlink" content-type="dwc:catalogNumber" xlink:type="simple">IZCAS-Ar44384–386</named-content>; recordedBy: <named-content xmlns:xlink="http://www.w3.org/1999/xlink" content-type="dwc:recordedBy" xlink:type="simple">Yulong Li &amp; Zhigang Chen</named-content>; individualCount: <named-content xmlns:xlink="http://www.w3.org/1999/xlink" content-type="dwc:individualCount" xlink:type="simple">3</named-content>; sex: <named-content xmlns:xlink="http://www.w3.org/1999/xlink" content-type="dwc:sex" xlink:type="simple">female</named-content>; lifeStage: <named-content xmlns:xlink="http://www.w3.org/1999/xlink" content-type="dwc:lifeStage" xlink:type="simple">adult</named-content>; occurrenceID: <named-content xmlns:xlink="http://www.w3.org/1999/xlink" content-type="dwc:occurrenceID" xlink:type="simple">852DEAEF-60CE-5F0F-A8C9-E09087DC0BDD</named-content>; <bold>Taxon:</bold> scientificName: <named-content xmlns:xlink="http://www.w3.org/1999/xlink" content-type="dwc:scientificName" xlink:type="simple"><italic><tp:taxon-name><tp:taxon-name-part taxon-name-part-type="genus" reg="Vappolotes">Vappolotes</tp:taxon-name-part><tp:taxon-name-part taxon-name-part-type="species" reg="tianjiayu">tianjiayu</tp:taxon-name-part></tp:taxon-name></italic></named-content>; <bold>Location:</bold> country: <named-content xmlns:xlink="http://www.w3.org/1999/xlink" content-type="dwc:country" xlink:type="simple">China</named-content>; stateProvince: <named-content xmlns:xlink="http://www.w3.org/1999/xlink" content-type="dwc:stateProvince" xlink:type="simple">Hunan</named-content>; locality: <named-content xmlns:xlink="http://www.w3.org/1999/xlink" content-type="dwc:locality" xlink:type="simple">Changde City, Shimen County, Hupingshan Town, Guluo Village, Guluo Cave</named-content>; verbatimElevation: <named-content xmlns:xlink="http://www.w3.org/1999/xlink" content-type="dwc:verbatimElevation" xlink:type="simple">395 m</named-content>; verbatimLatitude: <named-content xmlns:xlink="http://www.w3.org/1999/xlink" content-type="dwc:verbatimLatitude" xlink:type="simple">29.9362</named-content>; verbatimLongitude: <named-content xmlns:xlink="http://www.w3.org/1999/xlink" content-type="dwc:verbatimLongitude" xlink:type="simple">110.8574</named-content>; <bold>Event:</bold> year: <named-content xmlns:xlink="http://www.w3.org/1999/xlink" content-type="dwc:year" xlink:type="simple">2016</named-content>; month: <named-content xmlns:xlink="http://www.w3.org/1999/xlink" content-type="dwc:month" xlink:type="simple">4</named-content>; day: <named-content xmlns:xlink="http://www.w3.org/1999/xlink" content-type="dwc:day" xlink:type="simple">12</named-content></p></list-item><list-item><p><bold>Type status:</bold> <named-content xmlns:xlink="http://www.w3.org/1999/xlink" content-type="dwc:typeStatus" xlink:type="simple">Other material</named-content>. <bold>Occurrence:</bold> catalogNumber: <named-content xmlns:xlink="http://www.w3.org/1999/xlink" content-type="dwc:catalogNumber" xlink:type="simple">IZCAS-Ar44788</named-content>; recordedBy: <named-content xmlns:xlink="http://www.w3.org/1999/xlink" content-type="dwc:recordedBy" xlink:type="simple">Zhe Zhao &amp; Xiaoqing Zhang</named-content>; individualCount: <named-content xmlns:xlink="http://www.w3.org/1999/xlink" content-type="dwc:individualCount" xlink:type="simple">1</named-content>; sex: <named-content xmlns:xlink="http://www.w3.org/1999/xlink" content-type="dwc:sex" xlink:type="simple">male</named-content>; lifeStage: <named-content xmlns:xlink="http://www.w3.org/1999/xlink" content-type="dwc:lifeStage" xlink:type="simple">adult</named-content>; occurrenceID: <named-content xmlns:xlink="http://www.w3.org/1999/xlink" content-type="dwc:occurrenceID" xlink:type="simple">BF5CC0D0-72D0-53D0-9E3F-8D01DB3EEC40</named-content>; <bold>Taxon:</bold> scientificName: <named-content xmlns:xlink="http://www.w3.org/1999/xlink" content-type="dwc:scientificName" xlink:type="simple"><italic><tp:taxon-name><tp:taxon-name-part taxon-name-part-type="genus" reg="Vappolotes">Vappolotes</tp:taxon-name-part><tp:taxon-name-part taxon-name-part-type="species" reg="tianjiayu">tianjiayu</tp:taxon-name-part></tp:taxon-name></italic></named-content>; <bold>Location:</bold> country: <named-content xmlns:xlink="http://www.w3.org/1999/xlink" content-type="dwc:country" xlink:type="simple">China</named-content>; stateProvince: <named-content xmlns:xlink="http://www.w3.org/1999/xlink" content-type="dwc:stateProvince" xlink:type="simple">Hunan</named-content>; locality: <named-content xmlns:xlink="http://www.w3.org/1999/xlink" content-type="dwc:locality" xlink:type="simple">Changde City, Shimen County, Hupingshan Town, Guluo Village, Guluo Cave</named-content>; verbatimElevation: <named-content xmlns:xlink="http://www.w3.org/1999/xlink" content-type="dwc:verbatimElevation" xlink:type="simple">356 m</named-content>; verbatimLatitude: <named-content xmlns:xlink="http://www.w3.org/1999/xlink" content-type="dwc:verbatimLatitude" xlink:type="simple">29.9389</named-content>; verbatimLongitude: <named-content xmlns:xlink="http://www.w3.org/1999/xlink" content-type="dwc:verbatimLongitude" xlink:type="simple">110.8523</named-content>; <bold>Event:</bold> year: <named-content xmlns:xlink="http://www.w3.org/1999/xlink" content-type="dwc:year" xlink:type="simple">2023</named-content>; month: <named-content xmlns:xlink="http://www.w3.org/1999/xlink" content-type="dwc:month" xlink:type="simple">8</named-content>; day: <named-content xmlns:xlink="http://www.w3.org/1999/xlink" content-type="dwc:day" xlink:type="simple">29</named-content></p></list-item><list-item><p><bold>Type status:</bold> <named-content xmlns:xlink="http://www.w3.org/1999/xlink" content-type="dwc:typeStatus" xlink:type="simple">Other material</named-content>. <bold>Occurrence:</bold> catalogNumber: <named-content xmlns:xlink="http://www.w3.org/1999/xlink" content-type="dwc:catalogNumber" xlink:type="simple">IZCAS-Ar44789</named-content>; recordedBy: <named-content xmlns:xlink="http://www.w3.org/1999/xlink" content-type="dwc:recordedBy" xlink:type="simple">Zhe Zhao &amp; Xiaoqing Zhang</named-content>; individualCount: <named-content xmlns:xlink="http://www.w3.org/1999/xlink" content-type="dwc:individualCount" xlink:type="simple">8</named-content>; sex: <named-content xmlns:xlink="http://www.w3.org/1999/xlink" content-type="dwc:sex" xlink:type="simple">female</named-content>; lifeStage: <named-content xmlns:xlink="http://www.w3.org/1999/xlink" content-type="dwc:lifeStage" xlink:type="simple">adult</named-content>; occurrenceID: <named-content xmlns:xlink="http://www.w3.org/1999/xlink" content-type="dwc:occurrenceID" xlink:type="simple">51227165-C745-586E-A5A8-A5CC94248633</named-content>; <bold>Taxon:</bold> scientificName: <named-content xmlns:xlink="http://www.w3.org/1999/xlink" content-type="dwc:scientificName" xlink:type="simple"><italic><tp:taxon-name><tp:taxon-name-part taxon-name-part-type="genus" reg="Vappolotes">Vappolotes</tp:taxon-name-part><tp:taxon-name-part taxon-name-part-type="species" reg="tianjiayu">tianjiayu</tp:taxon-name-part></tp:taxon-name></italic></named-content>; <bold>Location:</bold> country: <named-content xmlns:xlink="http://www.w3.org/1999/xlink" content-type="dwc:country" xlink:type="simple">China</named-content>; stateProvince: <named-content xmlns:xlink="http://www.w3.org/1999/xlink" content-type="dwc:stateProvince" xlink:type="simple">Hunan</named-content>; locality: <named-content xmlns:xlink="http://www.w3.org/1999/xlink" content-type="dwc:locality" xlink:type="simple">Changde City, Shimen County, Hupingshan Town, Guluo Village, Guluo Cave</named-content>; verbatimElevation: <named-content xmlns:xlink="http://www.w3.org/1999/xlink" content-type="dwc:verbatimElevation" xlink:type="simple">356 m</named-content>; verbatimLatitude: <named-content xmlns:xlink="http://www.w3.org/1999/xlink" content-type="dwc:verbatimLatitude" xlink:type="simple">29.9389</named-content>; verbatimLongitude: <named-content xmlns:xlink="http://www.w3.org/1999/xlink" content-type="dwc:verbatimLongitude" xlink:type="simple">110.8523</named-content>; <bold>Event:</bold> year: <named-content xmlns:xlink="http://www.w3.org/1999/xlink" content-type="dwc:year" xlink:type="simple">2023</named-content>; month: <named-content xmlns:xlink="http://www.w3.org/1999/xlink" content-type="dwc:month" xlink:type="simple">8</named-content>; day: <named-content xmlns:xlink="http://www.w3.org/1999/xlink" content-type="dwc:day" xlink:type="simple">29</named-content></p></list-item></list></tp:treatment-sec><tp:treatment-sec sec-type="Description"><title>Description</title><p><bold>Male</bold> (first description) (IZCAS-Ar44788) (Fig. <xref ref-type="fig" rid="F10546084">1</xref>A and B). Total length 6.27. Carapace 3.18 long, 2.09 wide. Abdomen 3.09 long, 1.82 wide. Eye sizes and interdistances: AME 0.12, ALE 0.17, PME 0.20, PLE 0.19; AME–AME 0.03, PME–PME 0.07, AME–PME 0.06, ALE–PLE 0.01, AME–ALE 0.03, PME–PLE 0.05. Leg measurements: I: 13.48 (0.83, 0.24, 3.13, 1.11, 3.01, 2.99, 2.17); II: 12.64 (0.88, 0.23, 3.05, 0.94, 2.81, 2.79, 1.94); III: 11.88 (0.81, 0.27, 2.59, 0.98, 2.51, 2.88, 1.84); IV: 15.37 (1.01, 0.34, 3.38, 0.95, 3.38, 4.04, 2.27). Leg formula 4 &gt; 1 &gt; 2 &gt; 3. Carapace yellowish-brown (Fig. <xref ref-type="fig" rid="F10546084">1</xref>A), chelicerae reddish-brown with three promarginal teeth and two retromarginal teeth, endites and labium white to brownish (lighter than chelicerae) towards the base (Fig. <xref ref-type="fig" rid="F10546084">1</xref>B), sternum yellowish-brown (Fig. <xref ref-type="fig" rid="F10546084">1</xref>B), legs yellowish-brown without ring flecks, abdomen grey, with four to five grey chevrons posterodorsally (Fig. <xref ref-type="fig" rid="F10546084">1</xref>A), spinnerets yellowish-brown with grey hair (Fig. <xref ref-type="fig" rid="F10546084">1</xref>A, B). Palp (Fig. <xref ref-type="fig" rid="F10546086">2</xref>A–C): femur long, ca. 3.5 times longer than patella and three times longer than tibia (Fig. <xref ref-type="fig" rid="F10546086">2</xref>A); cymbial furrow long and thick, throughout the cymbium (Fig. <xref ref-type="fig" rid="F10546086">2</xref>C); patellar apophysis small, ca. 1/6 the length of patella, longer than wide, dark distally (Fig. <xref ref-type="fig" rid="F10546086">2</xref>C); retrolateral tibial apophysis thumb-shaped, while lateral tibial apophysis triangular (Fig. <xref ref-type="fig" rid="F10546086">2</xref>C); conductor complex, anteriorly spoon-shaped with lamella, dorsally strong and thick with a blunt distal end (Fig. <xref ref-type="fig" rid="F10546086">2</xref>B), posteriorly lamellar, with a small concavity, extending diagonally downwards in the retrolateral view (Fig. <xref ref-type="fig" rid="F10546086">2</xref>C); embolus long, slender and filiform (Fig. <xref ref-type="fig" rid="F10546086">2</xref>A–C), originating around a 3 o’clock position in the ventral view (Fig. <xref ref-type="fig" rid="F10546086">2</xref>B).</p><p><bold>Female</bold> (holotype, examined) (IZCAS-Ar44376, XQ270) (Fig. <xref ref-type="fig" rid="F10546088">3</xref>A and B cited figs. 4A and B in <xref ref-type="bibr" rid="B10546164">Li et al. (2023a)</xref>). For descriptions, see <xref ref-type="bibr" rid="B10546164">Li et al. (2023a)</xref>.</p></tp:treatment-sec><tp:treatment-sec sec-type="Natural History"><title>Natural History</title><p>Guluo Cave (entrance to the Guluo Cave in Fig. <xref ref-type="fig" rid="F10546090">4</xref>A) is one of the karst caves. Specimens were collected on 29 Aug 2023 from the rock walls of this cave (pointed by the white arrow in Fig. <xref ref-type="fig" rid="F10546090">4</xref>B). Previous studies have also documented this species as cave-dwelling species found in karst caves (<xref ref-type="bibr" rid="B10546164">Li et al. 2023a</xref>).</p></tp:treatment-sec><tp:treatment-sec sec-type="Diagnosis"><title>Diagnosis</title><p>The male <italic><tp:taxon-name><tp:taxon-name-part taxon-name-part-type="genus" reg="Vappolotes">Vappolotes</tp:taxon-name-part><tp:taxon-name-part taxon-name-part-type="species" reg="tianjiayu">tianjiayu</tp:taxon-name-part></tp:taxon-name></italic> resembles <italic><tp:taxon-name><tp:taxon-name-part taxon-name-part-type="genus" reg="Vappolotes">V.</tp:taxon-name-part><tp:taxon-name-part taxon-name-part-type="species" reg="ganlongensis">ganlongensis</tp:taxon-name-part></tp:taxon-name></italic> (type species of <italic><tp:taxon-name><tp:taxon-name-part taxon-name-part-type="genus" reg="Vappolotes">Vappolotes</tp:taxon-name-part></tp:taxon-name></italic>) by the size and shape of patellar apophysis, retrolateral tibial apophysis and lateral tibial apophysis, long and filiform embolus and spoon-shaped anterior conductor with lamella. However, it can be distinguished from <italic><tp:taxon-name><tp:taxon-name-part taxon-name-part-type="genus" reg="Vappolotes">V.</tp:taxon-name-part><tp:taxon-name-part taxon-name-part-type="species" reg="ganlongensis">ganlongensis</tp:taxon-name-part></tp:taxon-name></italic> as follows: 1) anterior conductor accounts for a third of the whole in <italic><tp:taxon-name><tp:taxon-name-part taxon-name-part-type="genus" reg="Vappolotes">V.</tp:taxon-name-part><tp:taxon-name-part taxon-name-part-type="species" reg="tianjiayu">tianjiayu</tp:taxon-name-part></tp:taxon-name></italic> (Fig. <xref ref-type="fig" rid="F10546086">2</xref>B) vs. accounts for two-thirds of conductor in <italic><tp:taxon-name><tp:taxon-name-part taxon-name-part-type="genus" reg="Vappolotes">V.</tp:taxon-name-part><tp:taxon-name-part taxon-name-part-type="species" reg="ganlongensis">ganlongensis</tp:taxon-name-part></tp:taxon-name></italic> (fig. 2B <xref ref-type="bibr" rid="B10546145">Li et al. (2019b)</xref>); 2) dorsal conductor with a blunt distal end in <italic><tp:taxon-name><tp:taxon-name-part taxon-name-part-type="genus" reg="Vappolotes">V.</tp:taxon-name-part><tp:taxon-name-part taxon-name-part-type="species" reg="tianjiayu">tianjiayu</tp:taxon-name-part></tp:taxon-name></italic> (Fig. <xref ref-type="fig" rid="F10546086">2</xref>B) vs. pointed in <italic><tp:taxon-name><tp:taxon-name-part taxon-name-part-type="genus" reg="Vappolotes">V.</tp:taxon-name-part><tp:taxon-name-part taxon-name-part-type="species" reg="ganlongensis">ganlongensis</tp:taxon-name-part></tp:taxon-name></italic> (fig. 2B in <xref ref-type="bibr" rid="B10546145">Li et al. (2019b)</xref>); 3) embolic base beginning horizontally in <italic><tp:taxon-name><tp:taxon-name-part taxon-name-part-type="genus" reg="Vappolotes">V.</tp:taxon-name-part><tp:taxon-name-part taxon-name-part-type="species" reg="tianjiayu">tianjiayu</tp:taxon-name-part></tp:taxon-name></italic> (Fig. <xref ref-type="fig" rid="F10546086">2</xref>A–C) vs. vertically in <italic><tp:taxon-name><tp:taxon-name-part taxon-name-part-type="genus" reg="Vappolotes">V.</tp:taxon-name-part><tp:taxon-name-part taxon-name-part-type="species" reg="ganlongensis">ganlongensis</tp:taxon-name-part></tp:taxon-name></italic> (fig. 2A–C in <xref ref-type="bibr" rid="B10546145">Li et al. (2019b)</xref>). For diagnosis of the female, see <xref ref-type="bibr" rid="B10546164">Li et al. (2023a)</xref>.</p></tp:treatment-sec><tp:treatment-sec sec-type="Distribution"><title>Distribution</title><p>China, Hunan (<xref ref-type="bibr" rid="B10546145">Li et al. 2019b</xref>, <xref ref-type="bibr" rid="B10546164">Li et al. 2023a</xref> and current record).</p></tp:treatment-sec><tp:treatment-sec><!--Section generated to contain objects referenced in tp:taxon-treatment.--><fig id="F10546084" position="float" orientation="portrait"><object-id xmlns:xlink="http://www.w3.org/1999/xlink" content-type="arpha" xlink:type="simple">43162ADD-D802-55A9-A1CA-47C73A2B07BC</object-id><object-id xmlns:xlink="http://www.w3.org/1999/xlink" content-type="doi" xlink:type="simple">10.3897/BDJ.11.e114147.figure1</object-id><label>Figure 1.</label><caption><p>Male habitus of <italic><tp:taxon-name><tp:taxon-name-part taxon-name-part-type="genus" reg="Vappolotes">Vappolotes</tp:taxon-name-part><tp:taxon-name-part taxon-name-part-type="species" reg="tianjiayu">tianjiayu</tp:taxon-name-part></tp:taxon-name></italic>. <bold>A</bold> dorsal view; <bold>B</bold> ventral view. Scale bar equal for A and B.</p></caption><graphic xmlns:xlink="http://www.w3.org/1999/xlink" xlink:href="bdj-11-e114147-g001.jpg" position="float" id="oo_920441.jpg" orientation="portrait" xlink:type="simple"><uri content-type="original_file" xlink:type="simple">https://binary.pensoft.net/fig/920441</uri></graphic></fig><fig id="F10546086" position="float" orientation="portrait"><object-id xmlns:xlink="http://www.w3.org/1999/xlink" content-type="arpha" xlink:type="simple">96C82A7F-BA0D-5A89-8019-F95B0EBD6ACD</object-id><object-id xmlns:xlink="http://www.w3.org/1999/xlink" content-type="doi" xlink:type="simple">10.3897/BDJ.11.e114147.figure2</object-id><label>Figure 2.</label><caption><p>Left male palp of <italic><tp:taxon-name><tp:taxon-name-part taxon-name-part-type="genus" reg="Vappolotes">Vappolotes</tp:taxon-name-part><tp:taxon-name-part taxon-name-part-type="species" reg="tianjiayu">tianjiayu</tp:taxon-name-part></tp:taxon-name></italic>. <bold>A</bold> prolateral view; <bold>B</bold> ventral view; <bold>C</bold> retrolateral view. Scale bar equal for A–C. Abbreviations: AC = anterior conductor; CF = cymbial furrow; DC = dorsal conductor; E = embolus; EB = embolic base; LC = lamella of conductor; LTA = lateral tibial apophysis; PA = patellar apophysis; PC = posterior conductor; RTA = retrolateral tibial apophysis; ST = subtegulum; T = tegulum; TS = tegulum sclerite.</p></caption><graphic xmlns:xlink="http://www.w3.org/1999/xlink" xlink:href="bdj-11-e114147-g002.jpg" position="float" id="oo_920444.jpg" orientation="portrait" xlink:type="simple"><uri content-type="original_file" xlink:type="simple">https://binary.pensoft.net/fig/920444</uri></graphic></fig><fig id="F10546088" position="float" orientation="portrait"><object-id xmlns:xlink="http://www.w3.org/1999/xlink" content-type="arpha" xlink:type="simple">F36C1231-C0A8-581E-9928-C7D3199324E4</object-id><object-id xmlns:xlink="http://www.w3.org/1999/xlink" content-type="doi" xlink:type="simple">10.3897/BDJ.11.e114147.figure3</object-id><label>Figure 3.</label><caption><p>Epigyne of <italic><tp:taxon-name><tp:taxon-name-part taxon-name-part-type="genus" reg="Vappolotes">Vappolotes</tp:taxon-name-part><tp:taxon-name-part taxon-name-part-type="species" reg="tianjiayu">tianjiayu</tp:taxon-name-part></tp:taxon-name></italic>. <bold>A</bold> epigyne, ventral view; <bold>B</bold> vulva, dorsal view. Scale bar equal for A and B. Abbreviations: CD = copulatory duct; CO = copulatory opening; S = spermatheca.</p></caption><graphic xmlns:xlink="http://www.w3.org/1999/xlink" xlink:href="bdj-11-e114147-g003.jpg" position="float" id="oo_920445.jpg" orientation="portrait" xlink:type="simple"><uri content-type="original_file" xlink:type="simple">https://binary.pensoft.net/fig/920445</uri></graphic></fig><fig id="F10546090" position="float" orientation="portrait"><object-id xmlns:xlink="http://www.w3.org/1999/xlink" content-type="arpha" xlink:type="simple">EB0DDB14-E91E-57B6-8965-581CFE1AF1FE</object-id><object-id xmlns:xlink="http://www.w3.org/1999/xlink" content-type="doi" xlink:type="simple">10.3897/BDJ.11.e114147.figure4</object-id><label>Figure 4.</label><caption><p>Habitat of Guluo Cave, Hunan, China. <bold>A</bold> entrance to the Guluo Cave (by Cuncun Yang); <bold>B</bold> inside of the Guluo Cave and the white arrow shows where the species inhabit (by Zhe Zhao).</p></caption><graphic xmlns:xlink="http://www.w3.org/1999/xlink" xlink:href="bdj-11-e114147-g004.jpg" position="float" id="oo_920446.jpg" orientation="portrait" xlink:type="simple"><uri content-type="original_file" xlink:type="simple">https://binary.pensoft.net/fig/920446</uri></graphic></fig></tp:treatment-sec><ref-list><ref id="B10546164"><element-citation xmlns:xlink="http://www.w3.org/1999/xlink" publication-type="article" xlink:type="simple"><person-group person-group-type="author"><name name-style="western"><surname>Li</surname><given-names>Bing</given-names></name><name name-style="western"><surname>Zhao</surname><given-names>Zhe</given-names></name><name name-style="western"><surname>Li</surname><given-names>Shuqiang</given-names></name></person-group><year>2023</year><article-title>Three new species of the genus <italic><tp:taxon-name><tp:taxon-name-part taxon-name-part-type="genus" reg="Vappolotes">Vappolotes</tp:taxon-name-part></tp:taxon-name></italic> Zhao &amp; Li, 2019 (<tp:taxon-name><tp:taxon-name-part taxon-name-part-type="order">Araneae</tp:taxon-name-part></tp:taxon-name>, <tp:taxon-name><tp:taxon-name-part taxon-name-part-type="family">Agelenidae</tp:taxon-name-part></tp:taxon-name>) from southwest China</article-title><source>Zootaxa</source><volume>5270</volume><issue>2</issue><fpage>325</fpage><lpage>336</lpage><pub-id pub-id-type="doi">10.11646/zootaxa.5270.2.8</pub-id></element-citation></ref><ref id="B10546145"><element-citation xmlns:xlink="http://www.w3.org/1999/xlink" publication-type="article" xlink:type="simple"><person-group person-group-type="author"><name name-style="western"><surname>Li</surname><given-names>Bing</given-names></name><name name-style="western"><surname>Zhao</surname><given-names>Zhe</given-names></name><name name-style="western"><surname>Chen</surname><given-names>Yuanxue</given-names></name><name name-style="western"><surname>Wu</surname><given-names>Zhiyan</given-names></name><name name-style="western"><surname>Li</surname><given-names>Shuqiang</given-names></name></person-group><year>2019</year><article-title><italic><tp:taxon-name><tp:taxon-name-part taxon-name-part-type="genus" reg="Vappolotes">Vappolotes</tp:taxon-name-part></tp:taxon-name></italic>, a new genus of coelotine spiders (<tp:taxon-name><tp:taxon-name-part taxon-name-part-type="order">Araneae</tp:taxon-name-part></tp:taxon-name>, <tp:taxon-name><tp:taxon-name-part taxon-name-part-type="family">Agelenidae</tp:taxon-name-part></tp:taxon-name>) from Guizhou, China</article-title><source>Zootaxa</source><volume>4701</volume><issue>5</issue><fpage>434</fpage><lpage>442</lpage><pub-id pub-id-type="doi">10.11646/zootaxa.4701.5.3</pub-id></element-citation></ref></ref-list></tp:taxon-treatment>
